# Supplementary material for: Increased proportion of follicular helper T cells is associated with B cell activation and disease severity in IgA nephropathy
Source: Front Immunol. 2022 Aug 2;13:901465. doi: 10.3389/fimmu.2022.901465 (PMC9381139; doi:10.3389/fimmu.2022.901465)
Supplement: Supplementary Table 1 — Detailed histopathological characteristics of 30 patients with IgAN. [file DataSheet_1.csv]

Pairs	celltype	mean_expression	pval
LGALS9_CD44	HC_TFH|HC_B	0.59	0.417
TGFB1_TGFBR3	HC_TFH|HC_B	0.879	1
FAM3C_HLA-C	HC_TFH|HC_B	1.544	0.679
FAM3C_LAMP1	HC_TFH|HC_B	0.269	0.707
FAM3C_PDCD1	HC_TFH|HC_B	0.099	1
MIF_CD74	HC_TFH|HC_B	3.491	0
GRN_TNFRSF1B	HC_TFH|HC_B	0.112	1
COPA_CD74	HC_TFH|HC_B	2.795	0.262
APP_CD74	HC_TFH|HC_B	2.74	0.27
SPN_ICAM1	HC_TFH|HC_B	0.188	1
TNF_VSIR	HC_TFH|HC_B	0.165	0.639
HLA-F_LILRB1	HC_TFH|HC_B	0.569	0.068
FAM3C_CLEC2D	HC_TFH|HC_B	0.276	0.647
TNF_SEMA4C	HC_TFH|HC_B	0.077	1
TNF_ICOS	HC_TFH|HC_B	0	1
TNF_FAS	HC_TFH|HC_B	0.095	1
TNF_TNFRSF1B	HC_TFH|HC_B	0.142	0.627
LTA_TNFRSF1B	HC_TFH|HC_B	0	1
TNF_RIPK1	HC_TFH|HC_B	0.119	1
LTA_RIPK1	HC_TFH|HC_B	0	1
TNFSF10_RIPK1	HC_TFH|HC_B	0.1	1
CD40LG_CD40	HC_TFH|HC_B	0.353	0
CCL5_CCR4	HC_TFH|HC_B	0.041	1
LGALS9_CD47	HC_TFH|HC_B	0.478	0.397
LGALS9_SLC1A5	HC_TFH|HC_B	0.199	1
LGALS9_SORL1	HC_TFH|HC_B	0.198	1
TNFSF10_TNFRSF10A	HC_TFH|HC_B	0.144	1
CD72_SEMA4D	HC_TFH|HC_B	0.094	1
LTA_TNFRSF14	HC_TFH|HC_B	0	1
TNFSF14_TNFRSF14	HC_TFH|HC_B	0	1
MIF_TNFRSF14	HC_TFH|HC_B	1.146	0.016
CCL28_CCR10	HC_TFH|HC_B	0.126	1
BAG6_NCR3	HC_TFH|HC_B	0.352	0.084
TNFSF12_TNFRSF25	HC_TFH|HC_B	0.227	1
CD58_CD2	HC_TFH|HC_B	0.106	1
PTPRC_CD22	HC_TFH|HC_B	1.295	0.104
SELL_SELPLG	HC_TFH|HC_B	0.348	1
SIRPG_CD47	HC_TFH|HC_B	0.421	0.004
LGALS9_CD44	IgAN_TFH|IgAN_B	0.662	0.048
TGFB1_TGFBR3	IgAN_TFH|IgAN_B	0.94	1
FAM3C_HLA-C	IgAN_TFH|IgAN_B	1.446	1
FAM3C_LAMP1	IgAN_TFH|IgAN_B	0.186	1
FAM3C_PDCD1	IgAN_TFH|IgAN_B	0.016	1
MIF_CD74	IgAN_TFH|IgAN_B	3.298	0.008
GRN_TNFRSF1B	IgAN_TFH|IgAN_B	0.136	0.75
COPA_CD74	IgAN_TFH|IgAN_B	2.985	0
APP_CD74	IgAN_TFH|IgAN_B	2.789	0.032
SPN_ICAM1	IgAN_TFH|IgAN_B	0.305	1
TNF_VSIR	IgAN_TFH|IgAN_B	0.225	0.267
HLA-F_LILRB1	IgAN_TFH|IgAN_B	0.43	1
FAM3C_CLEC2D	IgAN_TFH|IgAN_B	0.169	1
TNF_SEMA4C	IgAN_TFH|IgAN_B	0	1
TNF_ICOS	IgAN_TFH|IgAN_B	0.148	1
TNF_FAS	IgAN_TFH|IgAN_B	0.157	1
TNF_TNFRSF1B	IgAN_TFH|IgAN_B	0.215	0.204
LTA_TNFRSF1B	IgAN_TFH|IgAN_B	0.172	0
TNF_RIPK1	IgAN_TFH|IgAN_B	0.176	1
LTA_RIPK1	IgAN_TFH|IgAN_B	0.133	1
TNFSF10_RIPK1	IgAN_TFH|IgAN_B	0.088	1
CD40LG_CD40	IgAN_TFH|IgAN_B	0.325	0
CCL5_CCR4	IgAN_TFH|IgAN_B	0	1
LGALS9_CD47	IgAN_TFH|IgAN_B	0.559	0.012
LGALS9_SLC1A5	IgAN_TFH|IgAN_B	0.276	1
LGALS9_SORL1	IgAN_TFH|IgAN_B	0.338	0.004
TNFSF10_TNFRSF10A	IgAN_TFH|IgAN_B	0.13	0.004
CD72_SEMA4D	IgAN_TFH|IgAN_B	0	1
LTA_TNFRSF14	IgAN_TFH|IgAN_B	0.376	0
TNFSF14_TNFRSF14	IgAN_TFH|IgAN_B	0.346	0
MIF_TNFRSF14	IgAN_TFH|IgAN_B	0.909	0.298
CCL28_CCR10	IgAN_TFH|IgAN_B	0.065	1
BAG6_NCR3	IgAN_TFH|IgAN_B	0.247	0.416
TNFSF12_TNFRSF25	IgAN_TFH|IgAN_B	0.175	1
CD58_CD2	IgAN_TFH|IgAN_B	0.074	1
PTPRC_CD22	IgAN_TFH|IgAN_B	1.39	0
SELL_SELPLG	IgAN_TFH|IgAN_B	0.741	1
SIRPG_CD47	IgAN_TFH|IgAN_B	0.501	0
